# Supplementary material for: The miR-28-5p Targetome Discovery Identified SREBF2 as One of the Mediators of the miR-28-5p Tumor Suppressor Activity in Prostate Cancer Cells
Source: Cells. 2020 Feb 3;9(2):354. doi: 10.3390/cells9020354 (PMC7072282; doi:10.3390/cells9020354)
Supplement: Supplementary file 1 [file cells-09-00354-s001.zip › Supplementary files/Supplementary Table S1.xls]

## Sheet: Table S1
gene_symbol	refseq	log2(fold_change)	q_value
ABHD4	NM_022060	2.08591	0.00548301
AIDA	NM_022831	2.31851	0.0463315
AMIGO1	NM_020703	3.66625	0.00548301
AMMECR1L	NM_031445	1.43724	0.013796
ANGEL2	NM_144567	1.71784	0.00548301
ANKRD13A	NM_033121	1.58144	0.00548301
AP1S3	NM_001039569	1.92199	0.0434924
ARF6	NM_001663	2.7508	0.00548301
ARHGAP42	NM_152432	1.83496	0.0316796
ARSB	NM_000046	1.50504	0.00994593
ASB1	NM_001040445	1.72332	0.00548301
ATP6AP1	NM_001183	2.78201	0.00548301
BBS10	NM_024685	1.42911	0.013796
BLOC1S6	NM_012388	1.7869	0.00548301
BRIP1	NM_032043	1.43645	0.00548301
C20orf194	NM_001009984	1.72473	0.00548301
C21orf59	NM_021254	1.97834	0.00548301
C9orf91	NM_153045	1.3791	0.0463315
CAB39	NM_001130850	2.03359	0.00548301
CAP2	NM_006366	1.2831	0.0434924
CBL	NM_005188	1.31612	0.0434924
CCDC134	NM_024821	1.88603	0.00548301
CCDC82	NM_024725	1.36449	0.0349916
CD2AP	NM_012120	2.04216	0.00548301
CDC42EP3	NM_001270438	1.98386	0.00548301
CDS2	NM_003818	2.42289	0.00548301
CHST14	NM_130468	1.65217	0.0207609
CLNS1A	NM_001293	2.03158	0.00548301
CLSTN1	NM_014944	1.96651	0.013796
COIL	NM_004645	3.14804	0.00548301
COMMD6	NM_001287394	3.43267	0.00548301
COQ7	NM_001190983	2.09708	0.00548301
CPM	NM_001005502	2.18653	0.00548301
CTDSPL	NM_005808	1.58247	0.00994593
CYB5R1	NM_016243	2.71259	0.00548301
DCTN5	NM_032486	1.29852	0.013796
DDX18	NM_006773	1.60707	0.00548301
DDX26B	NM_182540	1.86036	0.00548301
DRAM1	NM_018370	1.92864	0.00548301
DSC3	NM_001941	3.96093	0.00548301
E2F6	NR_103490	3.38157	0.00548301
ECD	NM_007265	2.3347	0.017193
EPDR1	NM_001242948	4.75238	0.0463315
EPDR1	NM_001242946	3.43342	0.0385293
ERO1A	NM_014584	2.04798	0.00548301
ESF1	NM_001276380	3.11945	0.00548301
EZH1	NM_001991	1.8746	0.00548301
FAM134A	NM_024293	2.35912	0.00548301
FAM175B	NM_032182	1.49711	0.00548301
FAM195A	NM_138418	1.7625	0.0207609
FBRSL1	NM_001142641	2.8828	0.00548301
FEM1C	NM_020177	1.33702	0.0349916
GCNT3	NM_004751	2.43098	0.00548301
GLCE	NM_015554	1.4349	0.00548301
GOPC	NM_001017408	2.8448	0.00548301
GPATCH2L	NM_017926	2.45439	0.00994593
GPD1L	NM_015141	2.64803	0.00548301
GPR180	NM_180989	1.80316	0.00548301
H6PD	NM_004285	2.40324	0.00548301
HEATR1	NM_018072	1.59231	0.013796
HGSNAT	NM_152419	3.24201	0.00548301
HIST1H2BI	NM_003525	2.37336	0.00548301
HIST1H2BJ	NM_021058	2.17471	0.00548301
HMGN4	NM_006353	1.68364	0.00548301
HOXB7	NM_004502	2.53283	0.00548301
HSPA2	NM_021979	2.16921	0.00548301
HSPBP1	NM_001130106	1.38028	0.040908
IFIT5	NM_012420	2.18207	0.00548301
INPP5B	NM_005540	1.68543	0.00994593
IPW	NR_023915	1.80284	0.017193
IRS1	NM_005544	2.25764	0.00548301
JAGN1	NM_032492	2.12602	0.00548301
JPH1	NM_020647	2.40205	0.00548301
KATNAL1	NM_001014380	2.32186	0.00548301
KCTD18	NM_152387	2.82322	0.00548301
KCTD20	NM_173562	1.74674	0.00994593
KCTD5	NM_018992	1.46033	0.024208
KIAA0753	NM_014804	1.99202	0.0494831
KIAA1429	NM_015496	2.34345	0.00548301
KPNA6	NM_012316	1.6414	0.00994593
LANCL2	NM_018697	2.0065	0.00548301
LEMD2	NM_001143944	2.53986	0.00548301
LOC100272217	NR_027440	4.95768	0.00548301
LPIN2	NM_014646	2.06937	0.00548301
LYPD3	NM_014400	4.37256	0.00548301
MAD2L1BP	NM_014628	1.30825	0.040908
MAPK1	NM_002745	3.2135	0.00548301
MASTL	NM_032844	1.76274	0.00548301
MBTD1	NM_017643	1.86291	0.00548301
MCAM	NM_006500	1.64701	0.00548301
MCCC2	NM_022132	2.66965	0.00548301
MCUR1	NM_001031713	2.51963	0.00548301
MED18	NM_001127350	2.30413	0.00548301
MED20	NM_004275	1.92168	0.00548301
MFN1	NM_033540	3.25879	0.00548301
MFSD10	NM_001146069	1.54528	0.017193
MRPL15	NM_014175	3.26727	0.00548301
MT1E	NM_175617	1.79245	0.00548301
NARS	NM_004539	1.76184	0.00548301
NEU3	NM_006656	2.57608	0.00548301
NOP10	NM_018648	3.35289	0.00548301
NPC1	NM_000271	1.80054	0.00548301
NT5DC3	NM_001031701	2.16081	0.00548301
OXR1	NM_181354	1.99744	0.00548301
P2RY2	NM_002564	2.12392	0.00548301
PAPOLA	NM_032632	2.9069	0.00548301
PDCD11	NM_014976	1.44713	0.00548301
PDDC1	NM_182612	2.38115	0.00548301
PHLPP2	NM_015020	2.3926	0.00548301
PKIG	NM_001281445	2.51337	0.00548301
PLEKHM3	NM_001080475	1.87211	0.00548301
PMAIP1	NM_021127	1.65509	0.00548301
PMS2	NR_003085	1.93046	0.013796
PNO1	NM_020143	2.50027	0.00548301
PON3	NM_000940	4.25482	0.00548301
PPIG	NM_004792	2.1163	0.00548301
PPP1R8	NM_014110	1.64079	0.0279787
PSENEN	NM_001281532	1.43068	0.0434924
RAB27B	NM_004163	2.95288	0.00548301
RAB38	NM_022337	1.64032	0.013796
RABL3	NM_173825	2.78152	0.00548301
RAVER1	NM_133452	1.85952	0.00548301
RBAK	NM_001204456	2.95584	0.00548301
RBPJ	NM_203283	2.88695	0.00548301
RBSN	NM_022340	3.4213	0.00548301
RCN2	NM_002902	2.21809	0.00548301
RNF41	NM_194359	3.04571	0.00548301
RNLS	NM_001031709	1.59248	0.0385293
SCARB2	NM_005506	1.35219	0.040908
SDC3	NM_014654	2.27139	0.00548301
SHKBP1	NM_138392	1.74585	0.00548301
SIK1	NM_173354	2.15062	0.0463315
SKIV2L2	NM_015360	1.42039	0.024208
SLC31A2	NM_001860	3.32337	0.00548301
SLC35D1	NM_015139	1.32508	0.00994593
SNX1	NM_003099	1.98976	0.00548301
SNX11	NM_013323	1.56951	0.024208
SNX27	NM_030918	1.76508	0.00548301
SOS1	NM_005633	1.39023	0.017193
SPAG1	NM_172218	2.85817	0.00548301
SPCS3	NM_021928	2.32976	0.00548301
SPR	NM_003124	1.50447	0.017193
SREBF2	NM_004599	1.45573	0.00548301
SRSF6	NM_006275	2.2987	0.00548301
SSR1	NM_003144	1.97272	0.00994593
SSU72	NM_014188	1.84649	0.00548301
TAF2	NM_003184	1.42409	0.00994593
TAF8	NM_138572	1.48427	0.013796
TAGLN2	NM_001277223	1.59509	0.00548301
TBC1D9	NM_015130	2.29743	0.00548301
TBCC	NM_003192	1.79969	0.00548301
TEX261	NM_144582	3.33302	0.00548301
THAP1	NM_018105	1.83621	0.00548301
TMEM62	NM_024956	1.48054	0.0207609
TNS3	NM_022748	1.38727	0.017193
TRAM2	NM_012288	1.52059	0.00548301
TRUB1	NM_139169	2.22873	0.00548301
TSPAN5	NM_005723	2.32703	0.00548301
TTC17	NM_018259	2.3041	0.00548301
TTC39C	NM_153211	1.43577	0.00548301
UBA2	NM_005499	1.45465	0.013796
UBA3	NM_198195	2.00074	0.00548301
UBE2H	NM_001202498	1.5735	0.017193
UBE2R2	NM_017811	1.8193	0.00548301
UBQLN1	NM_013438	2.0941	0.00548301
UBR1	NM_174916	2.5462	0.00548301
UBTD2	NM_152277	1.99415	0.00548301
UNC119B	NM_001080533	2.15089	0.00548301
UQCR11	NM_006830	1.57965	0.013796
USP30	NM_032663	1.96328	0.00548301
UVRAG	NM_003369	1.5132	0.00548301
WDR12	NM_018256	1.3982	0.0207609
WDR48	NM_020839	3.12532	0.00548301
WWP1	NM_007013	2.68746	0.00548301
ZDHHC18	NM_032283	1.70205	0.00548301
ZNF106	NM_022473	1.68444	0.024208
ZNF22	NM_006963	3.60123	0.00548301
ZNF234	NM_001144824	1.66604	0.00548301
ZNF25	NM_145011	1.64287	0.024208
ZNF264	NM_003417	1.28925	0.0349916
ZNF33B	NM_006955	2.07894	0.00548301
ZNF395	NM_018660	2.07381	0.00548301
ZNF426	NM_024106	1.82833	0.00548301
ZNF436	NM_030634	2.38246	0.00548301
ZNF460	NM_006635	1.38234	0.017193
ZNF496	NM_032752	1.59102	0.00994593
ZNF543	NM_213598	1.6754	0.0207609
ZNF585B	NM_152279	1.53202	0.0316796
ZNF749	NM_001023561	2.36803	0.00548301
ZSWIM5	NM_020883	2.43432	0.00548301
ZWINT	NM_007057	2.74455	0.00548301
