# Supplementary material for: The miR-28-5p Targetome Discovery Identified SREBF2 as One of the Mediators of the miR-28-5p Tumor Suppressor Activity in Prostate Cancer Cells
Source: Cells. 2020 Feb 3;9(2):354. doi: 10.3390/cells9020354 (PMC7072282; doi:10.3390/cells9020354)
Supplement: Supplementary file 1 [file cells-09-00354-s001.zip › Supplementary files/Supplementary Table S2.xls]

## Sheet: Table S2
refseq	gene_symbol	algorithms	number_of_algorithms
NM_022060	ABHD4	targetscan	1
NM_022831	AIDA	pita,rna22	2
NM_020703	AMIGO1	targetscan	1
NM_031445	AMMECR1L	pita,targetscan	2
NM_144567	ANGEL2	pita	1
NM_001039569	AP1S3	rna22	1
NM_001663	ARF6	targetscan	1
NM_152432	ARHGAP42	pita,targetscan	2
NM_000046	ARSB	pita	1
NM_001040445	ASB1	pita,rna22,targetscan	3
NM_024685	BBS10	targetscan	1
NM_001009984	C20orf194	pita,rna22,targetscan	3
NM_153045	C9orf91	pita,targetscan	2
NM_006366	CAP2	targetscan	1
NM_005188	CBL	pita,targetscan	2
NM_012120	CD2AP	targetscan	1
NM_001270438	CDC42EP3	pita,rna22,targetscan	3
NM_003818	CDS2	pita,rna22,targetscan	3
NM_130468	CHST14	targetscan	1
NM_001293	CLNS1A	pita,targetscan	2
NM_004645	COIL	pita	1
NM_001287394	COMMD6	targetscan	1
NM_001005502	CPM	pita,targetscan	2
NM_005808	CTDSPL	rna22,targetscan	2
NM_032486	DCTN5	pita,rna22,targetscan	3
NM_006773	DDX18	pita,targetscan	2
NM_018370	DRAM1	pita,targetscan	2
NM_001242946	EPDR1	pita,rna22,targetscan	3
NM_001242948	EPDR1	pita,rna22,targetscan	3
NM_014584	ERO1A	pita,targetscan	2
NM_001991	EZH1	pita,rna22,targetscan	3
NM_024293	FAM134A	rna22,targetscan	2
NM_001142641	FBRSL1	targetscan	1
NM_020177	FEM1C	targetscan	1
NM_004751	GCNT3	targetscan	1
NM_015554	GLCE	pita,targetscan	2
NM_001017408	GOPC	pita	1
NM_017926	GPATCH2L	pita,rna22,targetscan	3
NM_180989	GPR180	pita,targetscan	2
NM_004285	H6PD	pita,targetscan	2
NM_018072	HEATR1	targetscan	1
NM_152419	HGSNAT	pita,rna22,targetscan	3
NM_006353	HMGN4	pita	1
NM_001130106	HSPBP1	targetscan	1
NM_012420	IFIT5	targetscan	1
NM_032492	JAGN1	pita,targetscan	2
NM_020647	JPH1	pita,targetscan	2
NM_001014380	KATNAL1	pita,rna22,targetscan	3
NM_173562	KCTD20	rna22	1
NM_018992	KCTD5	rna22,targetscan	2
NM_012316	KPNA6	pita,rna22,targetscan	3
NM_018697	LANCL2	targetscan	1
NM_001143944	LEMD2	targetscan	1
NM_014646	LPIN2	rna22,targetscan	2
NM_014400	LYPD3	pita,rna22,targetscan	3
NM_002745	MAPK1	pita,rna22,targetscan	3
NM_017643	MBTD1	pita	1
NM_006500	MCAM	targetscan	1
NM_001031713	MCUR1	pita,rna22	2
NM_001127350	MED18	pita	1
NM_001146069	MFSD10	targetscan	1
NM_006656	NEU3	targetscan	1
NM_001031701	NT5DC3	pita,targetscan	2
NM_002564	P2RY2	pita,rna22,targetscan	3
NM_032632	PAPOLA	pita,targetscan	2
NM_182612	PDDC1	rna22,targetscan	2
NM_015020	PHLPP2	pita,rna22,targetscan	3
NM_001281445	PKIG	pita,targetscan	2
NM_001080475	PLEKHM3	rna22,targetscan	2
NM_021127	PMAIP1	targetscan	1
NM_014110	PPP1R8	pita	1
NM_001281532	PSENEN	targetscan	1
NM_004163	RAB27B	pita,rna22,targetscan	3
NM_022337	RAB38	pita,targetscan	2
NM_133452	RAVER1	rna22,targetscan	2
NM_001204456	RBAK	pita	1
NM_022340	RBSN	pita,targetscan	2
NM_002902	RCN2	targetscan	1
NM_194359	RNF41	targetscan	1
NM_005506	SCARB2	targetscan	1
NM_014654	SDC3	rna22,targetscan	2
NM_173354	SIK1	targetscan	1
NM_001860	SLC31A2	pita,rna22,targetscan	3
NM_015139	SLC35D1	pita,rna22,targetscan	3
NM_003099	SNX1	pita,rna22,targetscan	3
NM_013323	SNX11	rna22,targetscan	2
NM_030918	SNX27	pita,targetscan	2
NM_172218	SPAG1	targetscan	1
NM_021928	SPCS3	pita,rna22,targetscan	3
NM_003124	SPR	targetscan	1
NM_004599	SREBF2	rna22	1
NM_006275	SRSF6	targetscan	1
NM_003144	SSR1	pita,rna22,targetscan	3
NM_138572	TAF8	pita	1
NM_001277223	TAGLN2	rna22,targetscan	2
NM_003192	TBCC	pita,targetscan	2
NM_144582	TEX261	pita,rna22,targetscan	3
NM_018105	THAP1	pita,targetscan	2
NM_022748	TNS3	targetscan	1
NM_012288	TRAM2	pita,rna22,targetscan	3
NM_139169	TRUB1	pita,targetscan	2
NM_005723	TSPAN5	rna22,targetscan	2
NM_018259	TTC17	targetscan	1
NM_001202498	UBE2H	pita,targetscan	2
NM_017811	UBE2R2	rna22,targetscan	2
NM_152277	UBTD2	pita,targetscan	2
NM_001080533	UNC119B	pita,targetscan	2
NM_006830	UQCR11	rna22,targetscan	2
NM_003369	UVRAG	targetscan	1
NM_032283	ZDHHC18	pita,rna22,targetscan	3
NM_022473	ZNF106	pita,rna22,targetscan	3
NM_006963	ZNF22	targetscan	1
NM_145011	ZNF25	targetscan	1
NM_003417	ZNF264	rna22	1
NM_030634	ZNF436	pita,targetscan	2
NM_020883	ZSWIM5	targetscan	1
NM_007057	ZWINT	pita	1
