# Supplementary material for: The miR-28-5p Targetome Discovery Identified SREBF2 as One of the Mediators of the miR-28-5p Tumor Suppressor Activity in Prostate Cancer Cells
Source: Cells. 2020 Feb 3;9(2):354. doi: 10.3390/cells9020354 (PMC7072282; doi:10.3390/cells9020354)
Supplement: Supplementary file 1 [file cells-09-00354-s001.zip › Supplementary files/Supplementary Table S3.xlsx]

## Sheet: Foglio1
		RNAhybrid predicted miR-28-5p binding sites				RNA22	PITA
VECTOR	SREBF2 regions	ensembl transcript ID	transcript lenght	Minimum Free Energy (Kcal/mol)	binding site position
pSREBF25'UTR-ORFI	5'UTR
		ENST00000361204.9	5237	-28.2	304	*	*
	ORF
pSREBF2ORFII
		ENST00000361204.9	5237	-25.5	2787
		ENST00000361204.9	5237	-24.4	2971	*	*
